# Supplementary material for: Aroma Rather than Taste Quality Exerted a More Pronounced Response to Organic Fertilizer Substitution in a Tea Garden: A Case Study on the Yellow Tea Quality
Source: Foods. 2026 May 9;15(10):1655. doi: 10.3390/foods15101655 (PMC13206336; doi:10.3390/foods15101655)
Supplement: Supplementary file 1 [file foods-15-01655-s001.zip]

Archive with 1 entries (1 files):
- foods-4223648-supplementary.pdf
